# Supplementary material for: Resolving inflammation: The impact of antiretroviral therapy on macrophage traffic in and out of the CNS
Source: PLoS Pathog. 2025 Dec 1;21(12):e1013180. doi: 10.1371/journal.ppat.1013180 (PMC12677798; doi:10.1371/journal.ppat.1013180)
Supplement: S1 Table — (XLSX) [file ppat.1013180.s004.xlsx]

## Sheet: A. Perivascular Macrophage 
SIVE	ART	ART Off	SIVE	ART	ART Off
SPION+ (n=6)	SPION+ (n=10)	SPION+ (n=4)	CD163+ (n=6)	CD163+ (n=10)	CD163+ (n=4)
2.3232	0.236623	0.311188	23.5103	7.96739	9.22322
2.1278	0.321522	0.365577	2.91578	2.79396	4.17733
0.322654	0.122428	0.224556	13.5149	5.87414	7.63703
0.18835	0.148038	0.275333	12.2158	2.30091	10.1495
1.34338	0.297131		19.4252	3.24607	13.8956
0.160491	0.31983	0.761139	15.1845	4.07857	4.79735
	0.16665	0.430892	19.2405	5.95833	6.7087
4.09796	0.205309	0.0633149	4.10465	5.07958	10.9701
1.42634	0.146474	0.396876	12.413	2.49608	9.51634
0.597804	0.329206		17.4077	7.07375	4.32835
0.211204		0.112458	24.374	2.67477	5.49281
2.82996	0.437266	0.619624	21.8105	3.77158	5.98532
0.258662	0.322739	0.0287494	4.86434	3.98078	7.31259
	0.192572	0.152921	9.21436	4.46778	6.85455
1.95878	0.369343		12.3721	0.358456	9.00947
0.643832	0.505115	0.225624	14.3142	5.1273	7.22168
0.0670111	0.292033	0.97406	18.8711	5.43923
0.499182	0.219975	0.178926	7.0615	2.62946
0.274634	0.319082	0.277855	5.01818	4.45955
0.102939	0.362081		4.65091	5.29422
	0.298028		8.18032	3.44254
5.48275		0.119289	9.79719	3.26825
3.12221	0.0303593	0.118275	8.5482	3.6493
0.280276	0.0610618	0.119763	29.0161	3.70876
0.540443	0.0465123	0.089643		1.65189
1.90611	0.0761638			5.11928
0.338653	0.122878	0.431998		2.21847
	0.104224	0.301624		4.77221
	0.130813	0.137182		2.43851
0.907805	0.0419825	0.407602		3.90202
0.143045	0.0777479			4.48402
0.322654	0.110259	0.149945		4.38392
0.062783				3.1003
0.038603	0.320108	0.051749		4.30759
	0.590563	0.059195		5.71995
0.416862	0.244384			2.24067
0.573635	0.132965	0.068668
0.250692	0.394587
0.449956	0.271885	0.140239
0.37182	0.108085	0.079387
	0.105306
0.103094	0.210064
0.03919	0.111288	0.031119
0.059565		0.048385
0.074877		0.149704
0.026407	0.114726	0.076837
	0.015813
0.734449	0.061214	0.23657
0.170612		0.215446
0.11211	0.298798	0.200497
0.11464	0.45358	0.386149
0.077801	0.175826
		0.016065
	0.075898	0.072049
0.810191	0.014091	0.074748
0.286091	0.046512	0.078927
0.080663
0.261597	0.061775	0.068668
0.038603	0.057151	0.102119
0.022927	0.033325	0.067702
		0.052925
1.87234
0.728671	0.073792
0.134988	0.038259
0.045914
0.475103	0.233209
0.063346	0.270403
	0.150708
0.466955
0.067182	0.01518
0	0.042274
0.037439	0.017442
0.026407
0.036764	0.044927
	0.180979
2.16349	0.06665
0.032032
0.159676
0.045384
0.088695

## Sheet: B. Meningeal Macrophage
SIVE	ART	ART Off	SIVE	ART	ART Off
SPION+ (n=6)	SPION+ (n=10)	SPION+ (n=4)	CD163+ (n=6)	CD163+ (n=10)	CD163+ (n=4)
7.58115	5.82552	10.1129	153.332	83.1318	41.7128
4.59028	8.40775	8.87016	86.6846	32.3812	42.5278
11.564	7.5446	2.84516	69.556	40.4395	63.7194
9.31633	147.99	11.0328	170.222	55.6966	69.3181
11.9302	13.9011		127.837	33.3628	75.1738
7.32184	7.35914	12.309	88.6544	49.3431	52.9209
	7.6142	9.52635	268.889	52.4024	59.4339
16.187	2.06245	6.6074	95.0348	37.362	36.9326
6.89978	2.21659	6.95647	133.065	40.9345	89.1184
12.5907	4.5324		115.064	112.466	93.6686
6.90265		10.5582	171.106	70.3672	114.101
14.5097	7.53312	8.05698	99.8278	58.1506	83.6365
10.4464	10.8527	4.88045	78.0666	40.723	57.1805
	7.28858	6.38254	54.0302	50.6801	95.3741
16.4404	66.2977		88.3987	44.6225	84.9548
10.3497	10.1252	10.8576	33.7147	40.1747	65.864
2.97479	13.619	12.2851	117.053	34.2771
6.64165	5.50333	9.88538	52.6854	38.3955
5.61947	7.70382	8.51892	28.3612	103.152
4.14093	10.9052		24.2611	43.6957
	9.38486		33.6986	74.0052
13.3596		17.3734	41.9755	61.6806
11.1362	4.03379	19.6077	24.8476	72.1489
11.5045	2.96752	12.8735	26.4863	38.7401
16.0708	2.99647	9.68187		32.7544
9.76365	41.2272			45.6488
5.39279	6.80872	115.76		59.5137
	5.16536	244.677		72.2554
	8.06899	146.225		67.9448
6.84749	3.21101	242.897		23.3938
7.43188	11.1291			47.3006
27.0393		18.1384		39.7883
2.66181	6.59403			63.9009
4.37945	7.65478	11.3877		51.211
	12.24	4.33101		72.4635
38.5631	45.8599			47.2012
101.197	11.2314	22.7592
109.009	10.8852
114.277	4.5984	50.9097
263.939	5.7508	15.8209
	11.2504
5.48014	6.49577
19.9327		5.05644
26.0294		3.26795
1.02179	10.952	26.0332
	1.85125	8.55607
16.6511	0.26945
31.0007		94.3226
13.4723	46.4976	130.862
48.4015	217.657	111.177
10.3137	52.5144	123.477
	23.5304	15.9726
9.53758	2.19338	7.55342
8.96197	2.35437	10.1676
20.7471		32.3686
6.95028	15.2291
3.77538	5.26266	51.1559
5.35478	36.5106	23.8475
		64.9964
45.4664		23.5284
146.429	13.3444
127.233	0.404175
32.2124
156.844	111.438
107.488	136.262
	34.5095
9.19881
6.89978	12.4375
1.7353	0.387068
0.510896	2.5684
2.52303
0.690155	9.26304
	16.2664
19.3617	31.1753
9.08247
32.3307
22.5526
9.21269

## Sheet: C. Choroid Plexus Macrophage
SIVE	ART	ART Off	SIVE	ART	ART Off
SPION+ (n=5)	SPION+ (n=3)	SPION+ (n=4)	CD68+ (n=5)	CD68+ (n=4)	CD68+ (n=4)
18.55	52.0901	7.21568	238.402	528.683	280.74
11.6856	86.3726	6.35421
8.6158	52.5514	4.72646
17.4854	30.6606	7.76574
16.641	20.5722	11.613	258.596	106.31	206.34
16.5641	15.7103	11.0773
19.4778	15.1185	10.5516
24.1075	15.3529	12.2034
39.2872	8.07518	6.35122	483.794	149.546	530.75
26.365	6.39312	5.71078
16.1797	7.39727	4.88367
55.2575	8.409	17.5391
19.2866		4.27036	859.421	197.666	155.193
12.225		3.86744
4.76069		4.11715
23.4016		7.91136
1.10309			1272.33
3.32034
1.08419
1.73617

## Sheet: D. Deep Cervical Macrophage
SIVE	ART	ART Off	SIVE	ART	ART Off
SPION+ (n=6)	SPION+ (n=4)	SPION+ (n=4)	CD163+ (n=6)	CD163+ (n=4)	CD163+ (n=4)
0.017729	0.46972	0.032738	86.7674	32.1602	32.9341
0.076575	0	0	119.686	38.5296	23.5094
0	0	0	72.4798	30.0333	32.4667
0	1.91943	0	76.7168	82.4202	21.0694
0			62.1584	52.4324	45.8188
0.644508	1.44047	0	48.1176	29.5496	48.4063
	0	0.041317	82.0159	75.6249	39.2095
0.088647	0.023032	0	47.8337	44.2272	82.0146
0	1.26601	0	55.4993	22.8186	45.8188
0			86.9369		48.4063
0	1.18996	0.109126	40.3741		39.2095
0	0	0.144609	48.9995		82.0146
0.712351	0	0	98.8056
	1.6744	0	72.4397
0.017729			49.0646
0	0	0.752967	61.256
0	3.19803	1.69399	68.2077
0	4.46814	0.94365	63.0939
0		0.963243
0.407058	5.07297
	0.536197	1.35316
0	0.184253	3.75984
0		0.714113
0	5.57401	1.06079
0	0.153199
0	0.092127	0.098213
0		0.970948
		0
0.230481		0
5.13051
0
0.115441
0.407819
0.542743
0
1.30177
0
0
0
0.542743

## Sheet: E. Spleen
SIVE	ART	ART Off	SIVE	ART	ART Off
SPION+ (n=3)	SPION+ (n=3)	SPION+ (n=3)	CD163+ (n=3)	CD163+ (n=3)	CD163+ (n=3)
0.198253	37.3114	0.0111213	1590.04	1063.36	711.58
0.0817816	6.95619	0.21258	953.22	1063.36	1238.92
0.121437	6.15135	0.199074	1026.65	995.94	1074.71
	0.0110414	0.00677108
	0	0
1.60697
0.69714
0	0.201557	0.0114648
0.0227297	0.0635757	0.124299
	0.0547258	0.164761
	0	0
	0	0
16.7208
0.335398
0.146466	0.424462	0.0199101
0	0.596992	0.0669933
0	0.829776	0.0658069
	0	0
	0	0
0
0.0560141		0.0606764
0.114433	1.39503	0.0869296
0	2.10972	0
0	0.0242423	0
	0	0
0.694127
0.0145282
0.0918523
0
0

## Sheet: F. Cervical DRG
SIVE	ART	ART Off	SIVE	ART	ART Off
SPION+ (n=6)	SPION+ (n=4)	SPION+ (n=4)	CD163+ (n=6)	CD163+ (n=4)	CD163+ (n=4)
61.4151	4024.59	1604.13	13.0599	4.50969	2.18481
49.7204	2137.23	3305.82	8.68491	4.00764	3.81279
3.94007	27.7447	29.5231	11.8241	3.30706	6.10859
			5.24846	6.43749	5.89601
768.252	302.564	1505.51	7.661	5.43482	2.70501
1215.03	6.35668	1401.37	11.4217	4.58059	4.43496
29.2672		73.6045	19.3059	6.26537	7.27035
			7.21246	2.86878	6.83324
640.194	564.852	3368.4	15.2791	2.62921	2.42262
701.725	423.526	3882.34	4.33919		6.25362
19.0759	11.6334	160.818	9.98038		4.08488
			9.68025		5.50408
642.571	791.686	1029.49	10.5702
695.505	1181.34	1110.27	4.96637
7.60812		24.6864	10.2501
			9.50708
721.234			7.70785
732.948			12.7533
5.4831
