# Supplementary material for: Resolving inflammation: The impact of antiretroviral therapy on macrophage traffic in and out of the CNS
Source: PLoS Pathog. 2025 Dec 1;21(12):e1013180. doi: 10.1371/journal.ppat.1013180 (PMC12677798; doi:10.1371/journal.ppat.1013180)
Supplement: S2 Table — (XLSX) [file ppat.1013180.s005.xlsx]

## Sheet: A. Perivascular Macrophage 
SIVE			ART			ART Off
Early	Late	Dual	Early	Late	Dual	Early	Late	Dual
0.0232647	0	0	0.00385244	0.00385244	0	0.0559323	0	0
0.107265	0	0	0.317794	0	0	0.101288	0	0
0.187225	0	0	0.440978	0.05582	0.05582	0.250374	0	0
0.0708418	0.00506013	0	0.00599174	0.0179752	0.0179752	0.30697	0	0.00864704
0	0.0209793	0	0.0822815	0.00433065	0.0043306	0.018366	0.06122	0.015305
0	0.012709	0	0.07572	0.07572	0	0.163324	0.0607716	0.0227894
0.238226	0.0667033	0	0.0916959	0.091695	0.0193042	0.119016	0.0442061	0.0170023
0.0194011	0.0388022	0.00970055	0.023126	0	0	0.0914836	0.153859	0.012475
0.108349	0.00984992	0	0.287467	0.140391	0.140391	0.100452	0.142307	0.016742
0.129468	0.0277432	0.0231193	0.136096	0.198473	0.198473
0.26005	0	0	0.00648341	0	0.00648341	0.0363347	0	0
0.41532	0	0	0.11785	0	0	0.0453018	0	0
0.417065	0	0	0.0511813	0.0731162	0.0731161	0.439624	0.00935371	0
0.719141	0	0	0.0157833	0.0157833	0	0.510671	0	0
0.28438	0.100909	0.0366942	0.134378	0.00671888	0.00671888	0	0.0112807	0
0.414271	0.0481711	0.0192684	0.0605248	0.00356029	0.00356029	0.0107048	0.0107048	0
0.668079	0.189455	0.0498566	0.0267245	0.0100217	0.0100217	0.0821735	0.0440215	0
0.799677	0.0693053	0.0213247	0.368633	0.585005	0.585005	0.0402002	0.0143572	0.0114858
1.35861	0.2148	0.02685	0.141417	0.437106	0.437106	0.239305	0.11445	0.0156068
0.20713	0.0708603	0.0163524				0.235151	0.166565	0.00489898
			0.00522469	0.0104494	0.0104494
0.345568	0.00379746	0	0.016668	0	0	0.0490126	0	0
0.187445	0	0				0.126568	0.00383538	0
0.539475	0.0273152	0.0478016	0.0538795	0.0538795	0.0538795	0.732626	0.0325611	0
0.263835	0.0138861	0.0208291	0.0107005	0.0107005	0	1.73824	0	0.0931203
0.0466149	0.100401	0.0215146	0.0460437	0.0358118	0	0.00377147	0.0603435	0.00377147
0.261492	0.545397	0.0448271	0.0881794	0.0110224	0.0110224	0.0112377	0.0337132	0.00374591
0.220604	0.486626	0.0713719	0.0974134	0	0	0.0401505	0.0200753	0
0.0328058	0.0246043	0	0.0316221	0.0225872	0.0225872	0.0463111	0.00385926	0.00385926
0.0223861	0.00746202	0	0.0173323	0.0173323	0	0.562174	0.45996	0.187391
						0.532988	0.388449	0.108404
			0	0	0
			0.00601081	0	0
0.0790986	0.0527324	0.0395493	0.0522832	0	0	0.0692331	0.00384628	0.00384628
0.0360779	0.0288623	0	0.00731721	0.00731721	0	0.0604243	0.00402829	0.0201414
0.0337611	0.0675222	0	0.16042	0.0258741	0.0258741	0.00936139	0	0
0.203121	0.0253901	0.0290172	0.147099	0.0237257	0.0237257	0.0183885	0	0
0.0070165	0.0175413	0.014033	0.105501	0.0241146	0.0241146	0.219949	0.151689	0.13652
0.0156659	0.0195824	0.0313319	0.0789285	0.0358766	0.0358766	0.0865045	0.157281	0.125825
0.0984345	0.0307608	0.0246086	1.094	0.166289	0.166289	0.0101677	0.0203353	0
0.0958883	0.0159814	0.0127851				0.0622198	0.0155549	0
0.0310947	0.0621895	0.00388684				0.0198832	0.00994158	0
0.024223	0.0645948	0.0161487				0.020838	0.013892	0
0.0733787	0	0
0.0616543	0	0
0.435645	0.00650216	0.00650216
1.12863	0.0248052	0.0372077
0.056909	0	0.0325194
0.0933803	0	0.0435775
0.543763	0.0236419	0.0236419
0.248071	0.0107857	0.0107857
0.0941391	0	0.0806907
0.0267316	0	0

## Sheet: B. Meningeal Macrophage
SIVE			ART			ART Off
Early	Late	Dual	Early	Late	Dual	Early	Late	Dual
3.85253	0	0	25.5991	0.696574	0.348287	4.19071	0	0.0805905
3.53332	0.368054	0	9.00943	0	0	1.22365	0.0611823	0
33.4928	1.56997	0.872208	172.241	1.01797	4.37728	84.4524	0.456808	3.54026
21.3124	0.557917	0.111583	139.533	0.597147	1.79144	56.6622	0.231432	2.93147
2.32777	3.64894	0.377476	7.34601	6.46449	0.440761
4.59974	7.58958	0.344981	6.97629	7.8068	0.166102
26.6173	11.9386	4.11002	155.541	43.1263	82.7779	56.9398	32.1938	69.5931
18.5072	13.6451	2.82313	81.5121	34.5141	44.9418	66.3488	35.5106	81.5083
9.76953	6.6516	1.03931	11.8252	7.33981	1.2233	2.30134	0.442565	0
2.10326	2.02237	0.0808946	4.49486	4.08624	0	1.205	0	0
6.22415	0.138315	0	5.23345	0.0443513	0	0.67443	0	0
6.28214	0	0.0502571	6.09492	0.103891	0	0.747052	0	0
24.9676	0	0	102.941	4.18883	26.3102	79.2785	2.97666	13.4942
76.9084	0.179065	0.268597	196.796	2.41397	20.5762	45.4387	1.05413	3.77269
5.83888	0.663509	0.132702	2.54489	2.79938	0.763466	0.194361	2.13797	0
11.9901	1.23534	0.0726671	2.12207	3.12069	0.124828	0.302768	1.71569	0
38.1053	3.79438	4.60169	105.932	212.276	277.052	24.788	53.0374	61.97
27.6635	3.63842	2.0791	90.3369	159.004	309.268	18.0821	56.7855	50.8607
23.3536	2.97359	0.0725266	3.32304	0.7728	0.15456	0.304638	0.792058	0.0609275
3.14944	0.183107	0	1.05641	0.402443	0.0503054	0.0642535	0.642535	0.0642535
10.8692	1.24729	0.356367	20.4943	0	0.127294	6.84145	0.218344	0.436688
4.74482	0.316322	0.105441	3.0738	0.136009	0.0544035	3.21391	0.0834782	0.208696
84.3757	4.54331	22.5002	162.266	5.99926	61.0639	294.188	6.12892	16.3438
58.4825	4.00565	27.124	136.193	5.8416	50.961	126.516	0.53158	9.56844
1.78366	5.0537	0.743192	2.6772	7.82566	0	3.40285	3.67876	0.413861
0.285366	4.28049	0.190244	4.33579	9.16243	0.490844	3.48006	4.60076	0.530857
20.8964	22.6978	64.4905	40.8746	112.373	241.586	0.515689	1.31787	0.114598
59.3495	49.2713	170.21	30.8193	81.8658	145.286	0.906396	0.963045	0.113299
7.21345	8.15433	1.35906	5.5955	3.19082	0.462438
0.547169	1.09434	0.328302	0.448537	0.598049	0
1.89875	0.474688	0.316459	0.119158	0	0	254.43	0.277358	5.82452
0.507299	0.15219	0.0507299				94.5504	0.52528	4.79318
6.38689	1.70317	0			0	5.78292	0.0751029	0
3.22416	1.0006	0.111178				4.75301	0	0.0297063
0.817149	11.0315	2.3493	5.14595	20.5838	0.735136	60.4841	55.7009	109.859
0.524149	1.70348	0	5.22044	16.7054	1.04409	97.1462	71.1399	154.863
2.80977	20.9455	4.5978	21.4035	232.585	19.9766	2.79534	4.74557	1.49518
9.78566	74.4908	15.7769				4.36314	3.85727	1.13821
0.260222	1.76951	0	9.12866	6.36883	1.48606	182.222	33.9244	119.866
0.598655	4.19059	0.798207	4.81243	6.5624	0.437493	8.22097	4.51574	8.56833
5.33184	0.592426	0.394951
2.9349	0.0793215	0.158643
128.33	2.46432	30.496
102.616	2.5307	30.1235
1.88226	19.45	1.25484
1.84621	14.9016	0
59.8182	99.5562	194.251
28.5274	52.9795	70.6393
0.583916	1.16783	0
0	0.864678	0

## Sheet: C. Choroid Plexus Macrophage
SIVE			ART			ART Off
Early	Late	Dual	Early	Late	Dual	Early	Late	Dual
12.3667	5.49629	0.687036	30.7954	17.1996	4.09514	4.36297	2.06961	0.783097
4.38211	7.30352	0	53.4687	25.3634	7.54046	3.2842	1.7135	1.35652
4.92331	3.69249	0	30.4986	16.8915	5.1613	3.05549	1.14581	0.525163
11.1271	5.56355	0.794792	20.1107	7.74758	2.80231	4.5229	2.56013	0.682703
1.49681	13.5593	1.58486	13.9113	5.71777	0.943137	6.94385	3.95081	0.71833
1.7875	12.6316	2.14499	10.8892	3.57431	1.24685	7.06772	3.4659	0.543671
1.83013	15.5561	2.09157	9.10303	4.36519	1.65026	6.17822	3.88742	0.485927
1.51726	20.8201	1.77013	8.50432	6.02076	0.827854	7.04919	4.62366	0.530584
17.8196	14.5924	6.87526	5.61751	2.02855	0.429116	3.59902	2.11707	0.635122
13.8551	9.81961	2.6903	4.64954	1.43063	0.31295	2.85539	2.01557	0.839821
8.03553	5.538	2.60612	5.37275	1.82985	0.194665	2.77181	1.4519	0.659955
26.4654	20.6489	8.14321	6.45774	1.81188	0.139376	9.52121	6.51451	1.50335
16.5314	1.69553	1.0597				3.28489	0.729977	0.255492
10.2385	1.37532	0.611252				3.19808	0.594991	0.0743739
3.47606	1.1335	0.151133				3.1954	0.43015	0.4916
18.6638	3.44563	1.29211				6.18709	1.1157	0.608566

## Sheet: D. Deep Cervical Macrophage
SIVE			ART			ART Off
Early	Late	Dual	Early	Late	Dual	Early	Late	Dual
0.18281	0	0	0.0945848	0	0	0	0	0
0.30304	0	0	0.292624	0.334427	0.0418034	0	0	0
	0.013818	0	0.282787	0.0706968	0	0	0	0
	0	0	0.115389	0	0	0.0122151	0	0
0	0	0	0.478293	0.17936	0	0.0497701	0	0
0	0	0	0.453383	0.113346	0	0	0.031027	0
0		0	0	0	0	1.28698	0.0612846	0
0		0	0	0	0	1.96499	2.56303	0.106793
0		0	0	0	0	2.18886	2.82868	0.0336747
0	0	0	0	0	0	0.039583	0	0
0.131507	0.131507	0	0	0	0	0.208412	0.872725	0.052103
0	0.374408	0	0	0	0	0.34233	1.26864	0
			0	0	0

## Sheet: E. Spleen
SIVE			ART			ART Off
Early	Late	Dual	Early	Late	Dual	Early	Late	Dual
0.198253	0	0	4.5031	0	0	0.0111213	0	0
0.0817816	0	0	6.95619	0	0	0.21258	0	0
0.121437	0	0	6.15135	0	0	0.199074	0	0
			0.0110414	0	0	0.00677108	0	0
			0	0	0	0	0
0.803483	0	0
0.16698	0.496764	0						0
0	0	0	0.201557	0	0	0	0	0
0.0151531	0.00757656	0	0.0635757	0	0	0.124299	0	0
			0.0547258	0	0	0.164761	0	0
			0	0	0	0	0	0
			0	0	0	0	0
1.67208	0	0
0.335398	0	0						0
0.146466	0	0	0	0	0	0	0	0
0	0	0	0.596992	0	0	0.0669933	0	0
0	0	0	0.816605	0.0131711	0	0.0658069	0	0
			0	0	0	0	0	0
			0	0	0	0	0
				0
0	0	0		0				0
0.0112028	0.0448112	0		0	0	0.0606764	0	0
0.0343299	0.0801031	0	1.39503	0	0	0.0869296	0	0
0	0	0	2.10972		0	0	0	0
0	0	0	0.0242423		0		0	0
			0		0	0
0.694127	0
0.0145282	0
0.0803707	0.0114815
0	0
0	0

## Sheet: F. Cervical DRG
SIVE			ART			ART Off
Early	Late	Dual	Early	Late	Dual	Early	Late	Dual
57.655	2.50674	1.25337	1207.38	402.459	2414.76	899.589	61.2994	643.246
44.3932	0.887864	4.43932	545.022	681.612	910.601	2004.69	518.276	782.85
3.94007	0	0	19.2557	7.14324	1.34583	28.703	0.76883	0.0512553
599.01	34.3148	134.927	116.9	102.164	83.4998	1431.15	31.2305	43.1278
868.49	58.9848	287.551	6.05175	0.234564	0.0703691	1333.39	26.1809	41.7976
28.8911	0.239335	0.136763				73.6045	0	0
351.821	166.465	121.908	264.067	124.245	176.539	1114.05	344.543	1909.8
400.877	166.716	134.131	230.919	100.24	92.3674	1166.82	332.944	2382.58
17.3545	1.34927	0.372214	11.5151	0.118306	0	143.676	16.5479	0.594347
310.161	252.757	79.6539	458.529	141.153	192.004	903.294	81.9163	44.2791
345.616	256.364	93.5253	659.439	205.691	316.211	929.383	97.5674	83.324
7.202	0.351977	0.0541503				4.42704	20.2593	0
385.66	205.351	130.223
405.207	200.617	127.124
4.84222	0.427255	0.213627
